# Supplementary material for: A Decentralized Kidney Transplant Biopsy Classifier for Transplant Rejection Developed Using Genes of the Banff-Human Organ Transplant Panel
Source: Front Immunol. 2022 May 10;13:841519. doi: 10.3389/fimmu.2022.841519 (PMC9128066; doi:10.3389/fimmu.2022.841519)
Supplement: Supplementary file 3 [file Table_1.xlsx]

## Sheet: TableS1_Crossvalidation_Perform
Model	CV	Accuracy	precision: ABMR	recall: ABMR	f1-score: ABMR	AUC: ABMR	precision: TCMR	recall: TCMR	f1-score: TCMR	AUC: TCMR	precision: NR	recall: NR	f1-score: NR	AUC: NR
B-HOT	1	0.915966	0.928571	0.8125	0.866667	0.994612	0.75	0.666667	0.705882	0.992929	0.927711	0.987179	0.956522	0.994059
	2	0.889831	0.84375	0.818182	0.830769	0.949198	0.777778	0.875	0.823529	0.993182	0.922078	0.922078	0.922078	0.95217
	3	0.923729	0.9	0.818182	0.857143	0.973262	1	0.875	0.933333	1	0.925926	0.974026	0.949367	0.97751
	4	0.957627	0.939394	0.939394	0.939394	0.995722	1	0.875	0.933333	1	0.961538	0.974026	0.967742	0.996832
	5	0.915254	0.931034	0.818182	0.870968	0.97861	1	0.625	0.769231	0.997727	0.904762	0.987013	0.944099	0.983845
	6	0.864407	0.846154	0.666667	0.745763	0.948307	0.833333	0.625	0.714286	0.980682	0.872093	0.974026	0.920245	0.960722
	7	0.90678	0.828571	0.878788	0.852941	0.976292	0.888889	1	0.941176	0.998864	0.945946	0.909091	0.927152	0.977985
	8	0.923729	0.933333	0.875	0.903226	0.986192	0.75	0.75	0.75	0.990909	0.9375	0.961538	0.949367	0.986859
	9	0.90678	0.84375	0.84375	0.84375	0.970203	1	0.875	0.933333	0.997727	0.924051	0.935897	0.929936	0.981731
	10	0.923729	0.933333	0.875	0.903226	0.989099	1	0.625	0.769231	0.994318	0.915663	0.974359	0.944099	0.989423
	Average of 10 fold CV	0.912783	0.892789	0.834564	0.861385	0.97615	0.9	0.779167	0.827334	0.994634	0.923727	0.959923	0.941061	0.980114
Feature selection	1	0.92437	0.9	0.84375	0.870968	0.987069	0.875	0.777778	0.823529	0.988889	0.938272	0.974359	0.955975	0.990306
	2	0.889831	0.848485	0.848485	0.848485	0.948307	0.75	0.75	0.75	0.980682	0.922078	0.922078	0.922078	0.956288
	3	0.923729	0.875	0.848485	0.861538	0.960071	1	0.875	0.933333	0.995455	0.936709	0.961039	0.948718	0.97656
	4	0.957627	0.967742	0.909091	0.9375	0.993761	0.875	0.875	0.875	0.996591	0.962025	0.987013	0.974359	0.997149
	5	0.898305	0.896552	0.787879	0.83871	0.970053	1	0.5	0.666667	0.989773	0.894118	0.987013	0.938272	0.981311
	6	0.855932	0.84	0.636364	0.724138	0.937255	0.625	0.625	0.625	0.96875	0.882353	0.974026	0.925926	0.958822
	7	0.889831	0.852941	0.878788	0.865672	0.97754	0.625	0.625	0.625	0.988636	0.934211	0.922078	0.928105	0.978777
	8	0.923729	0.965517	0.875	0.918033	0.986192	0.666667	0.75	0.705882	0.984091	0.9375	0.961538	0.949367	0.986218
	9	0.90678	0.888889	0.75	0.813559	0.968023	0.875	0.875	0.875	0.988636	0.915663	0.974359	0.944099	0.984936
	10	0.915254	0.875	0.875	0.875	0.977108	0.833333	0.625	0.714286	0.9875	0.9375	0.961538	0.949367	0.983974
	Average of 10 fold CV	0.908539	0.891013	0.825284	0.85536	0.970538	0.8125	0.727778	0.75937	0.9869	0.926043	0.962504	0.943627	0.979434
B-HOT+	1	0.941176	0.90625	0.90625	0.90625	0.993894	1	0.666667	0.8	0.993939	0.950617	0.987179	0.968553	0.993121
	2	0.889831	0.84375	0.818182	0.830769	0.948663	0.777778	0.875	0.823529	0.990909	0.922078	0.922078	0.922078	0.953437
	3	0.932203	0.903226	0.848485	0.875	0.970053	1	0.875	0.933333	1	0.9375	0.974026	0.955414	0.974659
	4	0.957627	0.911765	0.939394	0.925373	0.995187	1	0.875	0.933333	1	0.974026	0.974026	0.974026	0.996041
	5	0.923729	0.903226	0.848485	0.875	0.979323	1	0.625	0.769231	0.997727	0.926829	0.987013	0.955975	0.984162
	6	0.898305	0.862069	0.757576	0.806452	0.95615	0.833333	0.625	0.714286	0.978409	0.915663	0.987013	0.95	0.969591
	7	0.915254	0.852941	0.878788	0.865672	0.974153	0.888889	1	0.941176	0.998864	0.946667	0.922078	0.934211	0.975135
	8	0.898305	0.870968	0.84375	0.857143	0.983648	0.714286	0.625	0.666667	0.993182	0.925	0.948718	0.936709	0.986538
	9	0.923729	0.875	0.875	0.875	0.973474	1	0.875	0.933333	0.995455	0.936709	0.948718	0.942675	0.982692
	10	0.932203	0.935484	0.90625	0.920635	0.988735	1	0.625	0.769231	0.993182	0.926829	0.974359	0.95	0.988141
	Average of 10 fold CV	0.921236	0.886468	0.862216	0.873729	0.976328	0.921429	0.766667	0.828412	0.994167	0.936192	0.962521	0.948964	0.980352
