# Supplementary material for: A Decentralized Kidney Transplant Biopsy Classifier for Transplant Rejection Developed Using Genes of the Banff-Human Organ Transplant Panel
Source: Front Immunol. 2022 May 10;13:841519. doi: 10.3389/fimmu.2022.841519 (PMC9128066; doi:10.3389/fimmu.2022.841519)
Supplement: Supplementary file 4 [file Table_2.xlsx]

## Sheet: S2A. B-HOT Model
Table S2A. Full gene-list of the B-HOT Model with corresponding feature importance
B-HOT: Banff-Human Organ Transplant.
Gene Symbol	Entrez ID	Importance
PLA1A	51365	0.0997812
CCL4	6351	0.0759104
GNLY	10578	0.0746194
CXCL11	6373	0.044582
FGFBP2	83888	0.0380721
KLRD1	3824	0.0350205
NKG7	4818	0.0284159
SH2D1B	117157	0.0233026
PRF1	5551	0.0217276
ADAMDEC1	27299	0.0172875
CXCR6	10663	0.015124
GBP4	115361	0.0150687
IDO1	3620	0.0140065
CXCL13	10563	0.0119163
CXCL9	4283	0.0115868
SIRPG	55423	0.010702
TAP1	6890	0.0103714
KLRF1	51348	0.00956381
BATF	10538	0.00876951
TRDV3	28516	0.00873979
CD8A	925	0.00850731
TRDC	28526	0.00848565
WARS1	7453	0.00820841
LAG3	3902	0.0075623
CD160	11126	0.00642191
MALL	7851	0.00615146
UBD	10537	0.0055005
TBX21	30009	0.00519638
CXCL10	3627	0.00518541
PSMB9	5698	0.00512521
GZMB	3002	0.00500867
GBP5	115362	0.00413673
LAIR1	3903	0.00404167
CX3CR1	1524	0.00384493
CD8B	926	0.00365375
CDH5	1003	0.00323721
CD84	8832	0.00314474
ROBO4	54538	0.00300183
IL2RB	3560	0.00298564
ICOS	29851	0.002892
GZMA	3001	0.0027826
ST8SIA4	7903	0.00275319
FASLG	356	0.00268883
HLA-DPA1	3113	0.00261459
CTLA4	1493	0.00249342
DUSP2	1844	0.00241096
GBP1	2633	0.00232068
BTLA	151888	0.00231189
IRF1	3659	0.00230655
LST1	7940	0.00230185
XCL2	6846	0.00226589
CARD16	114769	0.00226455
APOL2	23780	0.00224089
GNG11	2791	0.00215644
SOST	50964	0.00211368
APOL1	8542	0.00210879
IL15	3600	0.00198992
MS4A6A	64231	0.00195563
PSMB10	5699	0.00194284
RASIP1	54922	0.00187716
CD3D	915	0.00176119
IFNG	3458	0.00174411
KLRK1	22914	0.00171881
HLA-F	3134	0.00169018
CRHBP	1393	0.00167938
EOMES	8320	0.00167246
CD72	971	0.00160823
TIGIT	201633	0.00158131
IFI27	3429	0.00151428
KLRC1	3821	0.00151147
COL13A1	1305	0.00147565
SLAMF6	114836	0.00146033
MEOX1	4222	0.00145134
GZMK	3003	0.00144031
HSPA12B	116835	0.00143467
ICAM2	3384	0.00142778
CD247	919	0.00141671
CALHM6	441168	0.00141616
ECSCR	641700	0.00138237
LCK	3932	0.00136585
KIR2DS1	3806	0.0013314
ISG20	3669	0.00131344
CCL20	6364	0.00127019
TNFRSF9	3604	0.00124161
PSMB8	5696	0.00121107
LCP2	3937	0.00119792
CD34	947	0.00118715
PECAM1	5175	0.00117339
RASSF9	9182	0.00116422
CCR7	1236	0.0011023
TM4SF18	116441	0.00109694
SLA	6503	0.00106742
NOS3	4846	0.00103325
GZMH	2999	0.00103319
ANKRD22	118932	0.00101464
IKZF1	10320	0.00100444
AIM2	9447	0.000988249
ACKR1	2532	0.000976927
IL23A	51561	0.000976408
VWF	7450	0.000961996
IL2RG	3561	0.000947117
NCR1	9437	0.000933034
RAMP3	10268	0.000928446
VEGFC	7424	0.000926283
HLA-E	3133	0.000897649
S100A12	6283	0.000894472
LAP3	51056	0.000892074
TNFSF14	8740	0.000886472
S1PR1	1901	0.000881264
CTSL	1514	0.000877096
BTK	695	0.000861093
HDAC6	10013	0.000857074
CCL5	6352	0.00085314
IL2RA	3559	0.000844452
TAP2	6891	0.000843364
HLA-DMB	3109	0.000843062
C3	718	0.000835059
CD2	914	0.000834927
IGLC1	3537	0.000828238
JAK2	3717	0.000827332
GUSB	2990	0.000823976
GBP2	2634	0.000817123
PLAT	5327	0.000798981
BMP7	655	0.000788879
CXCR4	7852	0.000788101
MX2	4600	0.000782967
MCAM	4162	0.000782287
CR1	1378	0.00077986
LY96	23643	0.000777758
IER5	51278	0.000776542
HLA-B	3106	0.000771572
CD96	10225	0.000769232
TGFB1	7040	0.00075869
CFH	3075	0.000755588
LAYN	143903	0.000755468
AGR3	155465	0.000754353
CD48	962	0.000738273
LILRB4	11006	0.000735848
SH2D1A	4068	0.00073454
TNFSF4	7292	0.000722241
MARCHF8	220972	0.000720964
CMKLR1	1240	0.000719535
SOX7	83595	0.000716038
KIR3DS1	3813	0.000713527
TLR8	51311	0.000712001
TNFAIP3	7128	0.000709494
FCGR3B	2215	0.00070441
BMP4	652	0.000694713
AGR2	10551	0.0006921
TM4SF1	4071	0.000690267
TLR3	7098	0.000681255
NLRC5	84166	0.00067621
PTPN7	5778	0.000673588
SP140	11262	0.000669097
CCL19	6363	0.000668036
PTPN22	26191	0.000656923
FCGR3A	2214	0.000651106
ANKRD1	27063	0.000647886
CASP3	836	0.00064749
SELE	6401	0.000644101
EVA1C	59271	0.000642245
GIMAP5	55340	0.000641254
TFRC	7037	0.00063856
IL1RAP	3556	0.000638031
IFI30	10437	0.000637121
TEK	7010	0.000634879
MMP9	4318	0.000634546
SOCS1	8651	0.000630936
IL1RL1	9173	0.000620049
OSMR	9180	0.000617013
CD27	939	0.000606171
IRF4	3662	0.00060429
MMRN2	79812	0.000598869
TNFRSF14	8764	0.000593602
LCN2	3934	0.000590135
ABCA1	19	0.00058979
LTBR	4055	0.000589572
KIR3DL1	3811	0.000588804
CD163	9332	0.000587223
TLR7	51284	0.000582103
MAPK12	6300	0.000581389
PSTPIP1	9051	0.00057891
ITGB6	3694	0.000576553
IL18RAP	8807	0.000575652
PSME1	5720	0.000573733
ACVRL1	94	0.000571366
IL27RA	9466	0.000569558
IRF7	3665	0.000569062
HDC	3067	0.000568649
PVR	5817	0.000566784
MYBL1	4603	0.000566762
MAPK11	5600	0.000563195
SLAMF8	56833	0.000556509
VMP1	81671	0.000556108
ADGRL4	64123	0.000550861
MEF2C	4208	0.000549705
NPHS1	4868	0.000543565
HLA-DRA	3122	0.000543455
LTF	4057	0.00054335
RAF1	5894	0.000540412
RHOJ	57381	0.000539845
IL18	3606	0.000536613
MMP12	4321	0.000533801
ITGA4	3676	0.000530796
ERG	2078	0.000530545
PTPN2	5771	0.000530321
S100B	6285	0.000528735
IGHG3	3502	0.000528439
NPHS2	7827	0.000526153
CTSW	1521	0.000525937
S100A9	6280	0.000524995
CXCR5	643	0.000523575
CSF2RB	1439	0.000521714
NFATC2	4773	0.000521121
BAX	581	0.000521024
CX3CL1	6376	0.000520353
NCAM1	4684	0.000518998
CD28	940	0.000516432
IGHG2	3501	0.000514501
CXCL8	3576	0.000513982
SERPINA3	12	0.000511148
NOS2	4843	0.00050986
CD19	930	0.000507065
AXL	558	0.000506903
MASP1	5648	0.000506607
RARRES1	5918	0.000506109
CD38	952	0.000503554
KLRB1	3820	0.000497058
IGFBP1	3484	0.00049282
MYD88	4615	0.000491685
IL12B	3593	0.000487749
HLA-DPB1	3115	0.000487186
C5	727	0.000486882
CDH13	1012	0.00048364
EBI3	10148	0.000482641
TPMT	7172	0.00047934
TCL1A	8115	0.000478433
TIMP1	7076	0.000477407
CD6	923	0.00047663
IFNGR2	3460	0.000471343
IL21R	50615	0.000466446
STAT1	6772	0.000465263
KITLG	4254	0.000463551
PPBP	5473	0.000463054
IL2	3558	0.000462033
SDC1	6382	0.000459151
ABCB1	5243	0.000458705
OASL	8638	0.000456841
IL1RN	3557	0.000453555
PPM1F	9647	0.000452895
IFNA1	3439	0.000450771
SELP	6403	0.000450409
TNFSF18	8995	0.000448699
FPR1	2357	0.000448497
PSME2	5721	0.00044809
TRAT1	50852	0.000447739
IL12A	3592	0.000446923
IL1A	3552	0.000444698
WNT9A	7483	0.000443734
IL1B	3553	0.000442667
IL12RB2	3595	0.000441367
POU2AF1	5450	0.000440997
CITED4	163732	0.000440579
SELL	6402	0.00043759
VCAN	1462	0.000436171
IGHM	3507	0.00043598
ATF3	467	0.000434361
FJX1	24147	0.000433967
NNMT	4837	0.000433602
LAMP1	3916	0.000433132
RELA	5970	0.000432394
TFF3	7033	0.000429758
ARHGDIB	397	0.000428272
CAV1	857	0.000426682
MMP14	4323	0.000426638
CFLAR	8837	0.000426409
FCGR2B	2213	0.000424546
NFATC1	4772	0.000423409
CFI	3426	0.000422971
BCL2	596	0.000420364
ALOX15	246	0.000420212
FOSL1	8061	0.000414578
CD276	80381	0.000410365
HIF1A	3091	0.000410131
REL	5966	0.000405894
RAG2	5897	0.000403662
CCL21	6366	0.000401963
FAM30A	9834	0.000401168
AICDA	57379	0.000400848
CCL18	6362	0.000400628
PLAAT4	5920	0.000400481
EPO	2056	0.000400158
TGFB2	7042	0.000399343
SLAMF7	57823	0.000395797
HLA-C	3107	0.000395104
PRDM1	639	0.000394289
MYC	4609	0.00039224
SLC22A2	6582	0.000391343
TNF	7124	0.000391029
CCL22	6367	0.000389655
CXCL14	9547	0.000389295
IL5	3567	0.000388695
POLR2A	5430	0.000387543
IL4	3565	0.000387069
SFTPC	6440	0.000384678
CSF1	1435	0.000384408
IL27	246778	0.000383576
TLR9	54106	0.000383471
HLA-DQB1	3119	0.000382467
STK11IP	114790	0.000381901
STAT5B	6777	0.000380774
KLF4	9314	0.000377244
SFTPD	6441	0.000377149
HLA-A	3105	0.00037621
PLAU	5328	0.000374867
NFIL3	4783	0.000374849
KAAG1	353219	0.000374275
STAT5A	6776	0.000374096
IMPDH2	3615	0.000373707
KRT19	3880	0.000372821
NOTCH1	4851	0.000372506
BIRC3	330	0.000369546
IRS1	3667	0.000369021
ARG2	384	0.000365383
MAPK3	5595	0.000364471
HLA-DMA	3108	0.000364365
VCAM1	7412	0.00036433
IFITM3	10410	0.000362176
IFI6	2537	0.000361791
ADORA2A	135	0.00036106
CD14	929	0.000360803
BMP2	650	0.00035968
CD5	921	0.000359054
IL7	3574	0.000357243
S100A8	6279	0.000355331
COL4A5	1287	0.00035528
IL4R	3566	0.000354741
ISG15	9636	0.000354488
FOS	2353	0.000354375
CD40LG	959	0.000352958
TP53	7157	0.000352268
MERTK	10461	0.000351863
ICAM1	3383	0.000351064
C1QA	712	0.000350053
HMGB1	3146	0.000348083
IFITM1	8519	0.000347181
TNFSF8	944	0.000345436
IFIT1	3434	0.00034452
FCER1A	2205	0.0003442
FLT3	2322	0.000343399
PLK2	10769	0.000342889
IMPDH1	3614	0.000342087
IGF1	3479	0.000341389
IRF6	3664	0.000340836
CIITA	4261	0.00034061
SPIB	6689	0.000340291
ALAS1	211	0.000340046
CCR1	1230	0.000338103
CXCL5	6374	0.000337364
C1QB	713	0.000336955
SMAD3	4088	0.000336637
EMP3	2014	0.000336483
RORA	6095	0.000335565
ABCF1	23	0.000334957
MUC1	4582	0.000333191
PHEX	5251	0.000331668
DEFB1	1672	0.000331558
CSF3R	1441	0.000331223
AGER	177	0.000329696
THBD	7056	0.0003276
KIR3DL2	3812	0.000327442
ATM	472	0.000326955
LTB	4050	0.000326779
CGAS	115004	0.000326246
RNF149	284996	0.00032616
NOTCH2	4853	0.000326084
FABP1	2168	0.000325429
STAT4	6775	0.000324734
PTPRO	5800	0.000324535
PF4	5196	0.00032394
MBP	4155	0.000323115
IL7R	3575	0.000322983
MT2A	4502	0.000322795
TNFRSF18	8784	0.000322538
MX1	4599	0.000322443
IL16	3603	0.000320949
CFB	629	0.000320415
IL33	90865	0.000320344
TPSAB1	7177	0.000320033
BRWD1	54014	0.000316941
BST2	684	0.00031567
BCL2A1	597	0.000315424
GEMIN7	79760	0.000315333
GATA3	2625	0.000315274
CLEC4C	170482	0.000314155
HEG1	57493	0.000313999
RGS5	8490	0.000312774
CD80	941	0.000311975
ITGB2	3689	0.000311373
CD244	51744	0.000311131
PSEN1	5663	0.00031021
HDAC3	8841	0.000309824
FN1	2335	0.000308514
RHOU	58480	0.00030688
PLAUR	5329	0.000306825
KDR	3791	0.000306732
TRDN	10345	0.000306618
SKI	6497	0.000306483
SLC19A3	80704	0.000305798
MAPK8	5599	0.000305779
HYAL2	8692	0.000305655
HYAL1	3373	0.000305157
PIN1	5300	0.000304982
ANXA1	301	0.000304896
CD74	972	0.000304427
PNOC	5368	0.000304376
LTA	4049	0.000304207
CD44	960	0.00030323
TMEM178A	130733	0.000302118
HAVCR2	84868	0.00030167
STAT6	6778	0.000300929
CTNNB1	1499	0.000299992
ICOSLG	23308	0.000299866
CD209	30835	0.000299257
MEGF11	84465	0.000298016
CDKN1A	1026	0.000297962
MAP3K1	4214	0.000297908
BCL6	604	0.00029786
MIF	4282	0.000296767
ATXN3	4287	0.000296537
XCL1	6375	0.000296448
IL13	3596	0.000296004
THEMIS	387357	0.000295771
SAMHD1	25939	0.000295626
TNFSF10	8743	0.000295557
PDPN	10630	0.000295345
COL4A4	1286	0.000294031
KLF2	10365	0.000293025
NOD2	64127	0.000292172
FCER1G	2207	0.000292124
IL6ST	3572	0.00029071
TCF7	6932	0.000290669
IFNGR1	3459	0.000290122
FCAR	2204	0.000290029
COL4A3	1285	0.00028894
IL1R2	7850	0.000288901
TGFBR1	7046	0.000287826
SERTAD1	29950	0.000287788
SLC11A1	6556	0.000286926
CD3E	916	0.000286805
IGHG1	3500	0.000286773
IL21	59067	0.000286204
TNFSF9	8744	0.000285676
IL12RB1	3594	0.000285429
NFKB1	4790	0.000285417
INHBC	3626	0.000283521
TNFRSF17	608	0.000283428
ITGAM	3684	0.000282805
DNMT1	1786	0.000281516
SHROOM3	57619	0.000280922
NR4A1	3164	0.000280238
SERINC5	256987	0.000279599
ABCC2	1244	0.000278847
VEGFA	7422	0.000278793
HAVCR1	26762	0.000278211
EGFR	1956	0.000277154
TRIM22	10346	0.000275857
F3	2152	0.000274751
NPPB	4879	0.000272537
CCL13	6357	0.000270201
MYB	4602	0.000268948
KLRG1	10219	0.000268785
CHCHD10	400916	0.000268336
RPS6KB1	6198	0.000268312
PALMD	54873	0.000267924
RTN4	57142	0.000267405
IL10	3586	0.00026677
KRT8	3856	0.000266299
MPIG6B	80739	0.000266072
MS4A2	2206	0.000266016
SERPING1	710	0.000265493
CSF3	1440	0.000265175
CD1D	912	0.000264998
ADAMTS1	9510	0.000264935
IL22	50616	0.000264589
TAPBP	6892	0.000264426
PTPRC	5788	0.00026339
CASP4	837	0.000262478
RXRA	6256	0.000261602
IL6	3569	0.000260356
B3GAT1	27087	0.00025849
IFNAR2	3455	0.000256879
TANK	10010	0.000255747
CXCL12	6387	0.000254459
NRDE2	55051	0.000253619
CCR10	2826	0.000253147
PPIA	5478	0.000252706
CD70	970	0.000252487
BMPER	168667	0.000252037
BCL2L1	598	0.000251761
CCL3L1	6349	0.000251708
LHX6	26468	0.000251481
RPS6	6194	0.000251367
CD22	933	0.000250447
TNFRSF4	7293	0.000248896
CD4	920	0.000248689
NFKB2	4791	0.000248689
SLC4A1	6521	0.000248276
EEF1A1	1915	0.000248222
XBP1	7494	0.00024817
ASB15	142685	0.000247342
FCGR2A	2212	0.000246867
EDA	1896	0.000246568
IKBKB	3551	0.000245892
CXCL16	58191	0.000245852
ARG1	383	0.000245467
KIR2DL1	3802	0.00024447
CCR2	729230	0.000243977
ARRB2	409	0.000243881
IFI44	10561	0.000242872
FCRL2	79368	0.00024236
AREG	374	0.000241027
CXCL1	2919	0.00024023
MYL9	10398	0.000240094
CD46	4179	0.000239059
P2RX4	5025	0.000238312
ZAP70	7535	0.000238057
IL17RC	84818	0.000236818
SOCS3	9021	0.000236008
CCR5	1234	0.000235883
LOX	4015	0.000235743
FAS	355	0.000235581
CH25H	9023	0.000235471
TNFRSF1B	7133	0.000235403
TLR4	7099	0.000235397
MS4A1	931	0.000235208
IGFL1	374918	0.000233748
SOD2	6648	0.000233338
TNFAIP6	7130	0.000233034
MTOR	2475	0.000231711
IGKC	3514	0.000230838
TNFRSF1A	7132	0.000230682
CCR3	1232	0.000230381
SYK	6850	0.000229924
CD55	1604	0.000229812
RUNX1	861	0.000229035
BLK	640	0.000229025
SIGIRR	59307	0.000228677
PAX5	5079	0.000228567
PDGFA	5154	0.00022796
CD82	3732	0.000227688
TGFBR2	7048	0.00022756
IL6R	3570	0.000226912
NOX4	50507	0.000226661
SERPINE1	5054	0.000225355
IRF8	3394	0.000224945
CD58	965	0.000224342
SFTPA2	729238	0.000223854
CASP8	841	0.000222829
MASP2	10747	0.000222526
BLNK	29760	0.00022118
FYN	2534	0.0002198
CD24	100133941	0.00021762
CD59	966	0.000217292
EZH2	2146	0.000217038
VSIR	64115	0.00021631
CD79A	973	0.000215479
LRP2	4036	0.000214888
AOAH	313	0.000214061
GAPDH	2597	0.000212673
CD207	50489	0.000212339
LYVE1	10894	0.000211432
ADAM8	101	0.000210924
BDNF	627	0.000209677
IGF1R	3480	0.000209493
HLA-G	3135	0.000209109
C5AR1	728	0.000208967
APOLD1	81575	0.000208868
SMAD2	4087	0.000208863
PTGS2	5743	0.00020775
CD47	961	0.000207669
STAT3	6774	0.000207004
IL1R1	3554	0.000206784
COL4A1	1282	0.00020667
HLA-DQA1	3117	0.00020592
TYK2	7297	0.000205749
CASP1	834	0.000205122
HNF1A	6927	0.00020468
MICB	4277	0.000204533
APOE	348	0.000203465
RPL19	6143	0.000202823
LRRC32	2615	0.000202527
LIF	3976	0.000201936
EPAS1	2034	0.000201814
ABCE1	6059	0.000201742
TREM1	54210	0.00020155
CRP	1401	0.000201233
BASP1	10409	0.000199824
CRIP2	1397	0.00019951
MAPK13	5603	0.000197938
AGT	183	0.000197595
PTGER4	5734	0.00019714
DCAF12	25853	0.000197102
RAPGEF5	9771	0.000196606
UMOD	7369	0.0001966
COL3A1	1281	0.000196466
CARD8	22900	0.000193601
UBB	7314	0.000192715
RGN	9104	0.000192667
AIRE	326	0.000192581
NPPA	4878	0.000192479
SMAD5	4090	0.000192468
IL23R	149233	0.000191907
CETP	1071	0.00019188
G6PD	2539	0.000191805
EHD3	30845	0.00019117
BATF3	55509	0.000191096
FOXO1	2308	0.000190299
ACTA2	59	0.000189927
IKZF2	22807	0.000189565
IL17RB	55540	0.000188899
SIGLEC5	8778	0.000187757
ZEB1	6935	0.000187154
PPP3CA	5530	0.000186469
SPRY4	81848	0.000186346
CSF2	1437	0.000184685
RAB40C	57799	0.00018451
TBK1	29110	0.000184476
COL1A1	1277	0.000183756
TOX2	84969	0.00018373
TNC	3371	0.000183564
CD40	958	0.000181059
MS4A4A	51338	0.000180497
CD69	969	0.000180283
FCGR1A	2209	0.000180231
PADI4	23569	0.000180157
MYOM2	9172	0.000179648
IL17A	3605	0.000179277
TBP	6908	0.000178804
JUN	3725	0.000178795
CCL15	6359	0.000178613
CD274	29126	0.00017846
CCR4	1233	0.000177315
ALOX5	240	0.000176505
BMP6	654	0.000175135
SFTPB	6439	0.000175093
HSP90AA1	3320	0.000174433
HFE	3077	0.000174209
MS4A7	58475	0.000172288
TLR5	7100	0.000169937
ITGAX	3687	0.000169338
NLRP3	114548	0.000169063
DENND2B	6764	0.000167883
JAK3	3718	0.000166035
B2M	567	0.000164956
TGIF1	7050	0.000163358
TIPARP	25976	0.000162773
NOD1	10392	0.000161537
CD81	975	0.000161103
SELPLG	6404	0.000160534
BTG2	7832	0.000160242
NFKBIA	4792	0.000157203
SLC12A3	6559	0.000156993
BCL2L11	10018	0.000155403
THBS1	7057	0.00015529
AQP1	358	0.000154804
LDLR	3949	0.000154213
IFNAR1	3454	0.000152757
NPDC1	56654	0.000152299
SCGB1A1	7356	0.000151666
TRAF4	9618	0.000151505
CEACAM3	1084	0.000151211
KIT	3815	0.000151033
NFAM1	150372	0.000151017
PDCD1	5133	0.000150998
HLA-DRB1	3123	0.000147967
PDCD1LG2	80380	0.000147598
IL10RB	3588	0.000147572
SRC	6714	0.000146281
CD3G	917	0.000145914
C9	735	0.000145415
OAZ1	4946	0.000145264
SEMA7A	8482	0.000144337
LILRB2	10288	0.00014415
XAF1	54739	0.000142219
AHR	196	0.000140947
CPA3	1359	0.000140834
BMPR1A	657	0.000140738
CCL2	6347	0.000140733
CXCR3	2833	0.000140683
C1S	716	0.000139058
SP100	6672	0.000138856
IL17F	112744	0.000137111
MAPK14	1432	0.000135831
SLPI	6590	0.000133756
SDHA	6389	0.000133163
INPP5D	3635	0.000133104
SMARCA4	6597	0.000133001
FOXP3	50943	0.000132656
LEF1	51176	0.000131588
IL17RA	23765	0.000131483
KLHL13	90293	0.000130596
CCR6	1235	0.000130325
SLC25A15	10166	0.000128483
PIK3CG	5294	0.000125624
RELB	5971	0.000125445
PTPN6	5777	0.000123328
LGALS3	3958	0.000123257
TLR2	7097	0.000122507
IGHA1	3493	0.000121988
AQP2	359	0.000121353
CTSS	1520	0.000119062
IGF2R	3482	0.000117878
TBC1D10B	26000	0.000117488
TRAF6	7189	0.000117168
MRC1	4360	0.00011674
HPRT1	3251	0.000115966
CD83	9308	0.000115002
MET	4233	0.000114473
CD68	968	0.000113452
ALDH3A2	224	0.000113038
BMPR1B	658	0.000110526
C3AR1	719	0.000106562
NFKBIZ	64332	0.000103414
JAK1	3716	0.000102848
PIK3CD	5293	0.0001019
IL18BP	10068	0.000100124
TRIB1	10221	0.000100006
HLA-DRB3	3125	9.80118e-05
RORC	6097	9.77462e-05
MAF	4094	9.72153e-05
ACVR1	90	9.68713e-05
BCL3	602	9.68094e-05
KIR2DL3	3804	9.67536e-05
CD86	942	9.54629e-05
MICA	100507436	9.41857e-05
HK2	3099	9.17783e-05
LILRB1	10859	8.79748e-05
IL10RA	3587	8.70849e-05
PROX1	5629	7.90851e-05
GDF15	9518	7.62213e-05
DNMT3A	1788	7.60003e-05
ENG	2022	7.55279e-05
TGFBI	7045	7.51696e-05
FGD2	221472	7.29928e-05
MME	4311	7.22968e-05
DDX50	79009	7.01428e-05
SMAD4	4089	6.70168e-05
HSD11B1	3290	6.38717e-05
IFITM2	10581	6.36626e-05
MCM6	4175	6.36259e-05
FKBP1A	2280	6.27625e-05
PDGFRB	5159	5.30051e-05
EGR1	1958	5.0818e-05
AKR1C3	8644	5.03731e-05
CD7	924	5.00459e-05
CHUK	1147	4.84787e-05
FADD	8772	4.10766e-05
CXCL2	2920	3.76721e-05
ERRFI1	54206	2.71616e-05
IKBKG	8517	2.31411e-05
PTX3	5806	1.3864e-05

## Sheet: S2B. Feature Selection Model
Table S2B. Full gene-list of the Feature Selection Model with corresponding feature importance
*: Gene not present in the Banff-Human Organ Transplant Panel
B-HOT: Banff-Human Organ Transplant.
Gene Symbol	Entrez ID	Importance
PLA1A	51365	0.219778
GNLY	10578	0.202134
FGFBP2	83888	0.081665
BATF	10538	0.0522599
CXCL11	6373	0.0471761
GBP4	115361	0.0219301
CXCL10	3627	0.016599
CST7*	8530	0.0159008
CXCL9	4283	0.0156419
TAP1	6890	0.0145318
GZMA	3001	0.0121421
LAIR1	3903	0.0109213
TRDC	28526	0.0108786
IL2RB	3560	0.0106021
PSMB10	5699	0.0100034
GBP5	115362	0.00923758
GZMB	3002	0.00805442
LCP2	3937	0.00648483
FASLG	356	0.00633014
IER5	51278	0.00632956
TRBC1*	28639	0.00608488
GZMK	3003	0.00595628
TRBV19*	28568	0.00534924
CD247	919	0.00500528
TRBV6-5*	28602	0.00469514
KLRC4-KLRK1*	100528032	0.00469147
PSMB9	5698	0.00465194
GBP2	2634	0.00461878
TLR8	51311	0.00435354
CCL5	6352	0.00427759
ZFX*	7543	0.00423109
NLRC5	84166	0.00421628
LCK	3932	0.004038
MYBL1	4603	0.00402194
GIMAP2*	26157	0.00400105
UBE2L6*	9246	0.00399624
GBP1	2633	0.00386035
CASP1	834	0.00368044
ANXA1	301	0.00356984
PATZ1*	23598	0.00356138
TXNRD3*	114112	0.00355478
HLA-DMB	3109	0.00352156
ARHGEF39*	84904	0.00341785
MS4A6A	64231	0.00332684
LY96	23643	0.00324416
ELAC2*	60528	0.00321268
PLAC8*	51316	0.00320225
HLA-DPB1	3115	0.00318425
FAM185A*	222234	0.0030992
DEF6*	50619	0.00307656
LGALS9*	3965	0.00297026
RPL13A*	23521	0.00289225
CSF2RB	1439	0.00287419
TRDV2*	28517	0.00285684
TRAV20*	28663	0.0028211
ACSL5*	51703	0.00278305
POU2AF1	5450	0.00271309
HLA-DRA	3122	0.00261597
NFE2L3*	9603	0.00259402
PTGIS*	5740	0.00251871
LINC00477*	144360	0.00246362
PAK6-AS1*	644809	0.0024584
HLA-DMA	3108	0.00242989
P2RX7*	5027	0.00240052
PMAIP1*	5366	0.00236047
TNFSF13B*	10673	0.00231281
TRAF3IP3*	80342	0.00229906
HLA-DRB3	3125	0.00224295
STK10*	6793	0.0021898
MCUB*	55013	0.00218859
GMFG*	9535	0.00214392
TRAJ17*	28738	0.00204933
CD53*	963	0.0020099
SLC15A3*	51296	0.00199029
FCER1G	2207	0.00198573
NEDD8-MDP1*	100528064	0.00197444
ITGB2	3689	0.00186586
IGSF6*	10261	0.00184516
TRGC2*	6967	0.00183467
DPEP2*	64174	0.00183199
LST1	7940	0.00180548
ADCY7*	113	0.00173629
LCP1*	3936	0.00172002
BIN2*	51411	0.00168411
DOCK2*	1794	0.00165229
ARHGAP30*	257106	0.00164825
IFI16*	3428	0.0015566
PLEK*	5341	0.00150885
CARD16	114769	0.00150185
CTSS	1520	0.00149971
CD48	962	0.00144168
NOD2	64127	0.00143874
HCST*	10870	0.00143817
TRGC1*	6966	0.00143095
RUNX3*	864	0.00141965
CYBB*	1536	0.00139568
STAT4	6775	0.00135782
CD52*	1043	0.00118265
PTPRC	5788	0.000953242
TYROBP*	7305	0.000809986

## Sheet: S2C. B-HOT+ Model
Table S2C. Full gene-list of the B-HOT+ Model with corresponding feature importance
*: Gene not present in the Banff-Human Organ Transplant Panel
B-HOT: Banff-Human Organ Transplant.
Gene Symbol	Entrez ID	Importance
PLA1A	51365	0.0850015
GNLY	10578	0.0760303
CCL4	6351	0.0571241
FGFBP2	83888	0.040167
CXCL11	6373	0.0399596
KLRD1	3824	0.035975
SH2D1B	117157	0.0346324
NKG7	4818	0.0321176
PRF1	5551	0.0308954
WARS1	7453	0.0221371
ADAMDEC1	27299	0.0172171
CXCR6	10663	0.0168741
CXCL9	4283	0.0160248
IDO1	3620	0.0145169
CXCL13	10563	0.0132782
GBP4	115361	0.0125301
TBX21	30009	0.0113075
BATF	10538	0.0104207
CXCL10	3627	0.0099832
KLRF1	51348	0.00931015
SIRPG	55423	0.00900721
GZMB	3002	0.00781415
TRDV3	28516	0.00717823
TAP1	6890	0.00708649
CD8A	925	0.00569031
XCL2	6846	0.00551098
CST7*	8530	0.00538863
LAG3	3902	0.0050692
GBP5	115362	0.00494821
PSMB9	5698	0.00481855
CD160	11126	0.00462543
TRDC	28526	0.00453085
MALL	7851	0.0038691
ICOS	29851	0.00377647
CX3CR1	1524	0.00368932
GZMA	3001	0.0036774
ROBO4	54538	0.00361044
GBP1	2633	0.00353501
APOL2	23780	0.00330378
TRBV6-5*	28602	0.00323493
IL2RB	3560	0.00320074
CD8B	926	0.00317408
TRBV19*	28568	0.0029778
CDH5	1003	0.00281969
IRF1	3659	0.00272308
FASLG	356	0.00242547
TRBC1*	28639	0.00240537
CD3D	915	0.00239507
CTLA4	1493	0.00236735
DUSP2	1844	0.00234197
HLA-DPA1	3113	0.00228116
PSMB10	5699	0.00224619
TM4SF18	116441	0.00204214
GNG11	2791	0.00199234
SH2D1A	4068	0.00192876
LAIR1	3903	0.00192106
SOST	50964	0.00186924
CD2	914	0.00177921
IFI27	3429	0.00177144
COL13A1	1305	0.00175365
LST1	7940	0.0017343
HLA-F	3134	0.00170876
HSPA12B	116835	0.00169829
IL15	3600	0.00168499
IFNG	3458	0.00168404
MS4A6A	64231	0.00165798
IKZF1	10320	0.00158629
TIGIT	201633	0.00157905
MEOX1	4222	0.00150637
CD72	971	0.00144535
ICAM2	3384	0.00143319
RASIP1	54922	0.00142763
GZMK	3003	0.00136114
KLRK1	22914	0.00135548
KLRC1	3821	0.00135129
PECAM1	5175	0.00134731
HLA-DPB1	3115	0.00130993
CRHBP	1393	0.00130817
ECSCR	641700	0.00130141
TNFRSF9	3604	0.0012936
TLR8	51311	0.00127759
KLRC4-KLRK1*	100528032	0.00121638
CCL18	6362	0.00119516
CARD16	114769	0.00118297
SOX7	83595	0.00117773
LCP2	3937	0.00117536
BTLA	151888	0.00115017
ISG20	3669	0.00114572
CD74	972	0.00114486
PSMB8	5696	0.00111216
EOMES	8320	0.00110426
SLAMF6	114836	0.00109661
ALOX5	240	0.00109604
XCL1	6375	0.0010813
CCL20	6364	0.00106251
CD84	8832	0.00105989
PTPN7	5778	0.0010397
BMP4	652	0.00102603
SLA	6503	0.00101118
TM4SF1	4071	0.00101075
LCK	3932	0.0010092
KIR2DS1	3806	0.00100341
ACKR1	2532	0.000990548
RAMP3	10268	0.000977587
TNFAIP3	7128	0.000975481
CCL5	6352	0.000933697
LY96	23643	0.000926389
CD86	942	0.000926218
CDH13	1012	0.000923389
S1PR1	1901	0.000921643
NCR1	9437	0.000916595
NLRC5	84166	0.000903673
HLA-DMA	3108	0.000897075
PSME2	5721	0.000882389
CD247	919	0.000881737
IER5	51278	0.000866303
MYBL1	4603	0.00086419
IL18RAP	8807	0.000863943
CD163	9332	0.000854866
APOL1	8542	0.000851631
CCR7	1236	0.000837373
CTSW	1521	0.000830435
GBP2	2634	0.000827773
AGR2	10551	0.000823213
CMKLR1	1240	0.000817156
CD27	939	0.000808382
FABP1	2168	0.000788704
CD28	940	0.000760601
IL21R	50615	0.000728506
LAP3	51056	0.000726234
RASSF9	9182	0.00072503
JAK2	3717	0.000723754
CALHM6	441168	0.000719987
PAX5	5079	0.000716497
VEGFC	7424	0.00071344
TNFSF14	8740	0.000712978
HDAC6	10013	0.000712499
FPR1	2357	0.000709619
CD96	10225	0.000704285
CXCL14	9547	0.000701551
PTPN2	5771	0.000699994
ST8SIA4	7903	0.000696713
S100A12	6283	0.000695422
TLR7	51284	0.0006837
ANKRD22	118932	0.000672641
IFI30	10437	0.000667739
CSF2RB	1439	0.000662676
HLA-B	3106	0.000662207
CFB	629	0.000660534
FCGR3A	2214	0.000656675
BAX	581	0.000655808
CTSL	1514	0.000655706
CAV1	857	0.000648697
ACVRL1	94	0.000646189
HDC	3067	0.000637513
TFRC	7037	0.00063623
CX3CL1	6376	0.000634454
CD34	947	0.000626912
TAP2	6891	0.000625921
MMP9	4318	0.000623759
AOAH	313	0.000615538
TCL1A	8115	0.000614099
HLA-DRA	3122	0.000609008
MCAM	4162	0.00060778
OSMR	9180	0.000607388
LTF	4057	0.000605394
LAYN	143903	0.000602765
PSTPIP1	9051	0.000596683
KIR3DL1	3811	0.000594279
LTBR	4055	0.000593796
BMP7	655	0.000591086
HLA-DMB	3109	0.000587618
FCGR2A	2212	0.000586253
B2M	567	0.000585885
IL1RAP	3556	0.00058546
BCL2	596	0.000582595
IGHG3	3502	0.000576022
IL2	3558	0.000574615
PHEX	5251	0.000572663
AGR3	155465	0.000566815
MMP12	4321	0.000565982
SOCS1	8651	0.000565937
COL4A5	1287	0.000562496
IGLC1	3537	0.000561043
PLAT	5327	0.000559938
RAF1	5894	0.000551992
CD19	930	0.000550278
S100A9	6280	0.000544642
C1QB	713	0.00054302
AIM2	9447	0.000542749
ICAM1	3383	0.000542671
BST2	684	0.000540033
PLAAT4	5920	0.000538887
SOD2	6648	0.000536501
MEF2C	4208	0.000534678
IL23A	51561	0.00053281
PSME1	5720	0.00053125
RGS5	8490	0.00052061
MS4A2	2206	0.000519129
CXCR4	7852	0.000518751
C3	718	0.000514507
IRS1	3667	0.000509094
AIRE	326	0.000505114
IL1B	3553	0.000503792
MARCHF8	220972	0.000501634
VSIR	64115	0.000492232
RHOJ	57381	0.000484775
MMRN2	79812	0.000484303
IL2RA	3559	0.000483526
TEK	7010	0.00048123
HLA-C	3107	0.000480988
MYOM2	9172	0.00047883
TGFB2	7042	0.000477852
KITLG	4254	0.000473527
KLF4	9314	0.000471802
LHX6	26468	0.000467661
TRDN	10345	0.000467552
CD38	952	0.000467411
S100A8	6279	0.000467291
VMP1	81671	0.000467277
CASP4	837	0.000465138
IL27	246778	0.000462204
MASP2	10747	0.000458203
IL22	50616	0.000457148
IMPDH1	3614	0.00045389
VWF	7450	0.000452776
IFITM3	10410	0.000449978
NPHS1	4868	0.00044774
RHOU	58480	0.00044505
CXCR5	643	0.000443973
IL1A	3552	0.000442926
PLK2	10769	0.000441141
IFNAR2	3455	0.000439239
CFLAR	8837	0.000438959
PADI4	23569	0.000438772
MYB	4602	0.000437127
LILRB4	11006	0.000436988
IL12A	3592	0.000433354
GIMAP5	55340	0.000431423
NNMT	4837	0.000430764
SELE	6401	0.000430513
STAT1	6772	0.000427682
PDPN	10630	0.000427523
IL1R2	7850	0.000426825
RNF149	284996	0.000426163
TRIM22	10346	0.000425869
IL27RA	9466	0.000422964
CCL21	6366	0.000421828
EPAS1	2034	0.000419451
FCER1A	2205	0.000417901
IFNA1	3439	0.000417789
EBI3	10148	0.000416331
SELL	6402	0.000415421
KAAG1	353219	0.000412809
ITGB6	3694	0.000411019
PTPN22	26191	0.000410838
MAPK8	5599	0.000410654
FCAR	2204	0.000408594
LAMP1	3916	0.000407379
NOS3	4846	0.000406192
CD5	921	0.000406122
MBP	4155	0.000405699
IL10RA	3587	0.000405141
LCN2	3934	0.000404169
THBD	7056	0.00040388
TNFSF10	8743	0.000403693
EDA	1896	0.000403056
TFF3	7033	0.000402788
ISG15	9636	0.000401946
IGHM	3507	0.000400447
PPBP	5473	0.000394935
ABCB1	5243	0.000394695
XBP1	7494	0.000393209
TNFRSF17	608	0.000392296
NFATC1	4772	0.000389165
RORA	6095	0.000387267
LEF1	51176	0.000386431
FN1	2335	0.000384255
CD68	968	0.000382241
TNF	7124	0.000380439
IGKC	3514	0.000379634
IL2RG	3561	0.000376933
SLC25A15	10166	0.000376855
HYAL1	3373	0.000371803
ITGB2	3689	0.000371789
PDGFA	5154	0.000371063
BCL6	604	0.000367951
SMAD2	4087	0.000367718
HLA-E	3133	0.000367707
IL7	3574	0.000367221
CASP1	834	0.000364806
GZMH	2999	0.00036449
MAPK11	5600	0.000363742
NPPB	4879	0.000362657
CXCL2	2920	0.000361888
IGHA1	3493	0.000360987
ARG1	383	0.000359995
IFI6	2537	0.000359581
CD6	923	0.000359232
LRRC32	2615	0.000359141
IMPDH2	3615	0.000358935
IL12RB1	3594	0.00035858
IFNGR2	3460	0.000358028
PALMD	54873	0.000357613
HLA-A	3105	0.000357502
SHROOM3	57619	0.00035683
CITED4	163732	0.000355244
BMP6	654	0.00035381
MX2	4600	0.00035352
CD44	960	0.000353509
KIR3DL2	3812	0.000352426
IGHG2	3501	0.000351833
AREG	374	0.000350997
SLC11A1	6556	0.000349683
SERTAD1	29950	0.000348012
CCR10	2826	0.00034784
NOS2	4843	0.000346805
CTSS	1520	0.000346284
TNFRSF14	8764	0.00034549
AICDA	57379	0.000345136
BMPER	168667	0.000345003
IGFBP1	3484	0.000344772
KLF2	10365	0.000344656
STAT6	6778	0.000343908
TNFSF4	7292	0.000340896
HDAC3	8841	0.000340879
FGD2	221472	0.000340243
EHD3	30845	0.000339387
STAT4	6775	0.00033916
ANKRD1	27063	0.000339079
SLC4A1	6521	0.000338713
CD58	965	0.000338079
C3AR1	719	0.000337523
NFATC2	4773	0.000337014
TNFRSF18	8784	0.000336602
FCER1G	2207	0.000335082
MMP14	4323	0.000334155
ZAP70	7535	0.000333221
NFIL3	4783	0.0003318
HYAL2	8692	0.000330802
CPA3	1359	0.000329877
ICOSLG	23308	0.000329511
CTNNB1	1499	0.000329469
ADGRL4	64123	0.000326173
RARRES1	5918	0.000324403
VCAM1	7412	0.000323214
KIR2DL3	3804	0.000323193
CCR4	1233	0.000322644
IL12B	3593	0.000322372
IL17A	3605	0.000320765
CCL22	6367	0.000319708
RELA	5970	0.00031964
CSF1	1435	0.000319267
VEGFA	7422	0.000319184
MICB	4277	0.000318362
IL10RB	3588	0.000318252
CSF2	1437	0.000318179
IL6ST	3572	0.000317577
LIF	3976	0.000316656
PDCD1LG2	80380	0.000316358
CGAS	115004	0.00031622
CD207	50489	0.000315899
PSEN1	5663	0.000315812
SP140	11262	0.000315714
NCAM1	4684	0.000315606
FCGR3B	2215	0.000314751
FCGR1A	2209	0.000311829
STAT5A	6776	0.000311638
IRF8	3394	0.000311398
C1S	716	0.000311231
COL4A1	1282	0.000310103
MERTK	10461	0.000309287
IL16	3603	0.000308889
CCL19	6363	0.000307665
SAMHD1	25939	0.000307325
IL5	3567	0.00030703
CD209	30835	0.00030494
GATA3	2625	0.000304931
JAK3	3718	0.000304401
MAPK12	6300	0.000303983
KIT	3815	0.000303799
KLRG1	10219	0.000303491
HFE	3077	0.00030337
LRP2	4036	0.000303118
IRF7	3665	0.000302595
OASL	8638	0.000302326
CR1	1378	0.000301033
KRT19	3880	0.000300699
INPP5D	3635	0.000300171
SFTPB	6439	0.000299683
EVA1C	59271	0.000299237
TNFSF8	944	0.000297884
MX1	4599	0.000295834
C5	727	0.000295372
BCL2A1	597	0.000294258
IGF2R	3482	0.000293399
FJX1	24147	0.000293067
CRIP2	1397	0.00029258
CD79A	973	0.000291928
PTPN6	5777	0.000291924
SPRY4	81848	0.000291208
CD82	3732	0.000290997
IL4	3565	0.00029038
HLA-DQA1	3117	0.000288587
SPIB	6689	0.000288166
ZFX*	7543	0.000287657
B3GAT1	27087	0.000287525
TNFAIP6	7130	0.000287422
SLAMF8	56833	0.000287267
LDLR	3949	0.000286167
MME	4311	0.000286105
ADAM8	101	0.000286098
HSP90AA1	3320	0.000285622
FLT3	2322	0.000285251
TNFSF18	8995	0.000283709
NLRP3	114548	0.000282913
NR4A1	3164	0.000282582
BATF3	55509	0.000282312
ERG	2078	0.000281621
CEACAM3	1084	0.000281141
ITGA4	3676	0.000281062
WNT9A	7483	0.000280897
FOXP3	50943	0.000280244
BLK	640	0.000279809
KDR	3791	0.000278012
CD22	933	0.000277261
CCR6	1235	0.000277203
BCL2L11	10018	0.000276359
ARRB2	409	0.0002757
CDKN1A	1026	0.000275669
AQP2	359	0.00027532
CD276	80381	0.000275239
SERPING1	710	0.000275139
PTGS2	5743	0.000275021
EZH2	2146	0.000274955
SLC19A3	80704	0.000274437
IGHG1	3500	0.000273605
HLA-G	3135	0.000273126
HSD11B1	3290	0.000272377
STK11IP	114790	0.000270863
NFKBIA	4792	0.000270606
PF4	5196	0.000270421
RUNX1	861	0.000270405
POU2AF1	5450	0.000269943
IL17F	112744	0.000269604
TBC1D10B	26000	0.000268853
FCRL2	79368	0.000268182
GDF15	9518	0.000267791
MPIG6B	80739	0.000267735
LILRB1	10859	0.000267658
IL10	3586	0.000267494
CD55	1604	0.000267391
KRT8	3856	0.000266522
AXL	558	0.000264507
EGFR	1956	0.000263993
SMAD3	4088	0.000263021
CFH	3075	0.000262799
BTK	695	0.000262676
TGFB1	7040	0.000261674
CFI	3426	0.000259217
CASP3	836	0.000257968
NOD1	10392	0.000257578
NPHS2	7827	0.000257268
TIMP1	7076	0.000257059
REL	5966	0.000256824
RPS6KB1	6198	0.000256782
TNFRSF1A	7132	0.000255196
SEMA7A	8482	0.000254591
HLA-DRB3	3125	0.000254528
NFKB1	4790	0.000253466
AKR1C3	8644	0.000253135
CD59	966	0.000253083
SERPINE1	5054	0.000251883
CD4	920	0.000251247
MASP1	5648	0.000251206
ABCA1	19	0.000250657
PPM1F	9647	0.000250355
KIR2DL1	3802	0.000249023
ADORA2A	135	0.000248959
TIPARP	25976	0.000248813
ABCF1	23	0.000248594
IFI44	10561	0.000248165
LGALS3	3958	0.000247604
CD1D	912	0.000247328
IKBKB	3551	0.00024725
AGER	177	0.000247122
CIITA	4261	0.000246034
DCAF12	25853	0.000245369
DDX50	79009	0.000244458
RPL19	6143	0.000244079
INHBC	3626	0.000243918
CD40LG	959	0.000243779
CD14	929	0.000243611
SMAD4	4089	0.000243262
CSF3	1440	0.000243029
IL23R	149233	0.000242371
TP53	7157	0.000241347
PDCD1	5133	0.000241333
C5AR1	728	0.000241233
P2RX4	5025	0.000240656
FAS	355	0.000240587
RPS6	6194	0.00024017
MT2A	4502	0.00024009
HPRT1	3251	0.000239116
FOSL1	8061	0.000239105
CD47	961	0.000238852
SIGIRR	59307	0.000238365
TCF7	6932	0.000237071
ITGAM	3684	0.000235314
SKI	6497	0.000235254
CXCL1	2919	0.000235204
ENG	2022	0.000234458
HEG1	57493	0.000233886
IL12RB2	3595	0.000233764
KLRB1	3820	0.000233184
HLA-DRB1	3123	0.00023283
PNOC	5368	0.000232564
UMOD	7369	0.000232476
TLR9	54106	0.000232416
PVR	5817	0.000231236
OAZ1	4946	0.000230797
S100B	6285	0.000230383
CD274	29126	0.000230363
CD83	9308	0.00023032
LILRB2	10288	0.000230308
CSF3R	1441	0.000229921
EPO	2056	0.000229389
HAVCR1	26762	0.000228508
EEF1A1	1915	0.000228007
BRWD1	54014	0.000227484
TPMT	7172	0.000227448
LTB	4050	0.000227064
SFTPD	6441	0.000226401
NOTCH2	4853	0.000226216
BDNF	627	0.000225813
BTG2	7832	0.000225572
CD40	958	0.000225022
GEMIN7	79760	0.000224976
JUN	3725	0.000224275
IGF1R	3480	0.000223398
THEMIS	387357	0.000223188
CLEC4C	170482	0.000222928
CD81	975	0.000222851
CCL13	6357	0.000222845
SLAMF7	57823	0.000222742
CARD8	22900	0.000221658
PTPRO	5800	0.000221567
NFKB2	4791	0.0002209
APOE	348	0.000220673
EMP3	2014	0.000220464
IL18BP	10068	0.000220444
ALAS1	211	0.000219969
PTX3	5806	0.000219374
CCL3L1	6349	0.000218606
IL1RN	3557	0.000218086
PPIA	5478	0.000217333
SFTPC	6440	0.000216871
PRDM1	639	0.000216392
MS4A1	931	0.00021395
IFITM1	8519	0.000212268
CCR1	1230	0.000210949
COL1A1	1277	0.000208826
SLC12A3	6559	0.000208491
NOTCH1	4851	0.000208355
IL1R1	3554	0.000207657
EGR1	1958	0.00020719
JAK1	3716	0.00020718
TAPBP	6892	0.000206869
NRDE2	55051	0.00020629
CRP	1401	0.000206112
BLNK	29760	0.000206063
TLR2	7097	0.000205514
MUC1	4582	0.000202501
C1QA	712	0.000201547
ERRFI1	54206	0.000201266
SDHA	6389	0.000201189
PIN1	5300	0.000200278
HK2	3099	0.000199743
TPSAB1	7177	0.000199666
SIGLEC5	8778	0.000199557
MICA	100507436	0.000199018
PROX1	5629	0.000198342
TANK	10010	0.000198223
SERPINA3	12	0.000197464
FKBP1A	2280	0.000197187
DNMT3A	1788	0.000197159
SLC22A2	6582	0.000197132
FYN	2534	0.000195135
SDC1	6382	0.000194985
RAB40C	57799	0.000194919
IFIT1	3434	0.000194625
AQP1	358	0.000194089
CCR3	1232	0.000194016
FCGR2B	2213	0.00019346
TGFBR2	7048	0.000193426
KIR3DS1	3813	0.000193061
CD80	941	0.000192806
TRAT1	50852	0.000192016
IL18	3606	0.000191795
BMP2	650	0.000191414
MRC1	4360	0.000190779
IL1RL1	9173	0.000189932
VCAN	1462	0.000189926
CCR5	1234	0.000188846
BIRC3	330	0.000188537
SMARCA4	6597	0.00018797
IFNAR1	3454	0.000187631
NPPA	4878	0.000187107
CXCL16	58191	0.00018599
IL33	90865	0.000185912
RELB	5971	0.000185487
MAPK3	5595	0.000185376
DENND2B	6764	0.000185222
FAM30A	9834	0.000184918
IL7R	3575	0.000184823
MIF	4282	0.000184495
F3	2152	0.000183731
SFTPA2	729238	0.000182821
RGN	9104	0.000182775
IL17RA	23765	0.000182392
NFAM1	150372	0.000182214
IL6	3569	0.000181626
TBP	6908	0.000181145
TNFSF9	8744	0.000180336
IGF1	3479	0.000179361
CD24	100133941	0.000178968
CXCL12	6387	0.000177943
GUSB	2990	0.000175655
CD70	970	0.000175438
GAPDH	2597	0.000174639
DNMT1	1786	0.000173
CD46	4179	0.00017184
TREM1	54210	0.000171822
ALOX15	246	0.000171334
TLR3	7098	0.000171285
CD3G	917	0.000171237
CETP	1071	0.000169834
PIK3CD	5293	0.000169202
SP100	6672	0.000168624
CD244	51744	0.000168073
RAPGEF5	9771	0.000167906
ZEB1	6935	0.00016725
PPP3CA	5530	0.000167161
NOD2	64127	0.000166134
PTPRC	5788	0.000166055
HIF1A	3091	0.000164621
ARG2	384	0.000164598
SCGB1A1	7356	0.000164315
NPDC1	56654	0.000164273
RORC	6097	0.000161885
ATF3	467	0.00016111
ALDH3A2	224	0.000160888
TRAF4	9618	0.000160594
MS4A7	58475	0.000160293
IGFL1	374918	0.000160042
IRF6	3664	0.000158801
TGIF1	7050	0.000158478
IL21	59067	0.000158008
PTGER4	5734	0.000157708
BMPR1A	657	0.000157169
THBS1	7057	0.00015653
IKZF2	22807	0.000156504
HMGB1	3146	0.000156226
G6PD	2539	0.000155937
APOLD1	81575	0.000155744
ABCE1	6059	0.0001535
IL6R	3570	0.000153418
CXCL5	6374	0.000152039
MAPK13	5603	0.000151517
MYC	4609	0.000151295
CXCR3	2833	0.000150352
STAT3	6774	0.000149582
PIK3CG	5294	0.000149307
MTOR	2475	0.000149222
TMEM178A	130733	0.000148228
TNFRSF4	7293	0.000148202
SLPI	6590	0.000148146
HNF1A	6927	0.000145941
ACTA2	59	0.000145385
FOS	2353	0.000144341
UBB	7314	0.000143787
TYK2	7297	0.000142859
TLR4	7099	0.000142698
SMAD5	4090	0.000142672
IL17RB	55540	0.000141863
SELP	6403	0.00014182
COL3A1	1281	0.000141729
LTA	4049	0.000141242
COL4A3	1285	0.000140008
SERINC5	256987	0.000136668
BCL3	602	0.000135946
ABCC2	1244	0.000135594
MAP3K1	4214	0.000134352
TRAF6	7189	0.00013427
CH25H	9023	0.000134049
PDGFRB	5159	0.000133849
MYL9	10398	0.000133445
BASP1	10409	0.000133399
TLR5	7100	0.000133099
CHCHD10	400916	0.000132918
IRF4	3662	0.000132522
IKBKG	8517	0.000132177
RAG2	5897	0.000131585
BCL2L1	598	0.00013123
SRC	6714	0.000131214
HAVCR2	84868	0.000131118
PLAUR	5329	0.000130907
CD3E	916	0.000130585
ARHGDIB	397	0.000130416
MCM6	4175	0.000128329
ADAMTS1	9510	0.000128068
IL17RC	84818	0.000127695
BMPR1B	658	0.000127628
ANXA1	301	0.000126258
MET	4233	0.000123587
ATXN3	4287	0.000123569
NOX4	50507	0.000123538
CASP8	841	0.000123488
TBK1	29110	0.000123293
XAF1	54739	0.000122128
FADD	8772	0.000122066
TGFBR1	7046	0.000121715
IFITM2	10581	0.000120869
LYVE1	10894	0.000120822
KLHL13	90293	0.00011952
TGFBI	7045	0.000119398
MEGF11	84465	0.000118572
ACVR1	90	0.000118419
CD48	962	0.000117923
CXCL8	3576	0.000116787
NFKBIZ	64332	0.000116163
TRIB1	10221	0.000116024
SELPLG	6404	0.000115823
ATM	472	0.000114595
CCL15	6359	0.000114456
RTN4	57142	0.000112154
ITGAX	3687	0.000111524
DEFB1	1672	0.000111226
C9	735	0.000110812
TOX2	84969	0.000109825
STAT5B	6777	0.000107408
PLAU	5328	0.00010722
COL4A4	1286	0.000106436
MAF	4094	0.000106376
MS4A4A	51338	0.00010422
TNFRSF1B	7133	0.000101839
MYD88	4615	0.000100344
SOCS3	9021	9.80036e-05
CCR2	729230	9.7559e-05
FOXO1	2308	9.52934e-05
AGT	183	9.33711e-05
ASB15	142685	9.29489e-05
RXRA	6256	9.23178e-05
MAPK14	1432	9.17254e-05
CCL2	6347	8.46006e-05
IFNGR1	3459	8.29991e-05
TNC	3371	8.05314e-05
SYK	6850	7.84491e-05
HLA-DQB1	3119	7.65645e-05
POLR2A	5430	7.178e-05
IL13	3596	6.8726e-05
AHR	196	6.72094e-05
IL4R	3566	6.52962e-05
CHUK	1147	6.47201e-05
CD69	969	5.5032e-05
CD7	924	5.40107e-05
LOX	4015	4.45038e-05
